# Supplementary material for: Differing Causes of Lactic Acidosis and Deep Breathing in Cerebral Malaria and Severe Malarial Anemia May Explain Differences in Acidosis-Related Mortality
Source: PLoS One. 2016 Sep 29;11(9):e0163728. doi: 10.1371/journal.pone.0163728 (PMC5042445; doi:10.1371/journal.pone.0163728)
Supplement: S1 Dataset — (XLS) [file pone.0163728.s001.xls]

## Sheet: Sheet1
group	age	sex	outcome	flaring	deepbre	recess	chest	lactate	hgbbase	o2sat	plt	hrp2_pl1	finden0	totbiomass	seqbiomass	circbiomass
1	3.96167	1	0	0	0	0	0	3.8	10.4	96	213	36	9660	180.806	103.526	77.28
1	3.34292	2	0	0	0	0	0		9	100	76	2260.8	637020
1	3.12936	2	0	0	0	0	0	1.9	4	98	192	954		6741.35
1	3.27995	2	2	0	0	0	0	3.3	9.8	92	95	1639.2	201060
2	4.04381	1	0	1	0	0	0	4.8	2.8	90	220	252	13050	2443.36	2291.98	151.38
1	4.86516	2	0	1	0	0	0	8	8.7	100	41	2061.6	689800	16682.6	8404.97	8277.6
1	1.8152	1	0	0	0	1	1	4.1	2.1	99	112	364.8		2744.8
1	1.91923	1	0	0	0	0	0	1	3.7	96	86	597.6	127680	3878.24	2856.8	1021.44
2	5.09788	1	0	0	0	0	0	2.1	4	99	162	5.6	16	57.559	57.3542	0.2048
2	2.4449	2	0	0	0	0	0	1.8	4.3	98	110	5704.8	48940	43527.4	43057.6	469.824
1	2.80082	1	1	0	0	0	0	3.7	4.1	97	212	2580	420	18169.2	18165.5	3.696
2	1.56331	1	0	0	0	0	0	3.1	4.9	100	105	501.6	566180	2498.73	-1124.82	3623.55
2	1.67556	1	0	0	0	0	0	4.9	4.4	98	108	2229.6	488980	14127.6	10215.8	3911.84
2	1.99316	1	0	0	0	0	0	4	3.9	98	113	379.2	420	2933.14	2929.11	4.032
2	4.58042	2	0	0	0	0	0	3.8	4	94	169	566.4	198020	5093.98	2876.15	2217.82
1	3.10198	1	0	1	1	1	1	17.3	2.5	98	140	1632	16040	11020.1	10891.8	128.32
1	1.90828	1	0	0	0	0	0	5.3	3.8	98	21	5793.6	1840	33724.7	33711.4	13.248
1	1.92471	1	0	0	0	0	0	3.7	4.4	94	19	2678.4	96260	15274.3	14581.2	693.072
1	2.59274	1	0	0	0	0	0	3.7	5.6	100	115	4089.6	88	37257.9	37256.8	1.056
1	3.03901	2	0	0	0	0	0	3.4	7.6	99	195	76.6	900	733.868	721.628	12.24
2	2.07255	1	0	0	0	0	0	1.1	4.4	92	604	288	36820	1824.88	1530.32	294.56
1	2.74606	1	0	1	0	0	0	6	4.8	98	69	3244.8	126080	26358.9	25047.7	1311.23
2	2.40383	1	0	0	0	0	0	3.6	4.2	98	221	19.1	117880	134.048	-903.296	1037.34
1	5.79055	2	0	0	0	0	0	3.5	10.1	93	40	914.4	262060	8374.61	4600.94	3773.66
2	2.17659	1	0	0	0	0	0	4.7	3.4	97	193	302.4	2040	2180.59	2162.64	17.952
2	1.75222	2	0	0	0	0	0	4.8	4.2	90	41	3384	480660	14033.9	11534.5	2499.43
1	4.05749	2	0	0	0	0	0	2.7	8.3	98	37	1826.4	730780	15019.3	6249.95	8769.36
2	1.92745	1	0	0	0	0	0	5	3.6	95	224	381.6	30780	2733.31	2462.45	270.864
1	4.14511	2	0	0	0	0	0	8.9	4.8	99	47	11930.4	4940	104371	104316	55.328
1	6.0616	1	0	0	0	0	0	4.5	6.1	99	30	1188	400	12045.1	12039.7	5.44
2	3.88501	2	0	0	0	0	0	3.3	2.8	72	127	1747.2	15300	12851.5	12716.9	134.64
2	1.78508	1	0	0	0	0	0	3.6	4.3	99	174	321.6	79960	2249.31	1545.66	703.648
2	2.66119	1	0	0	0	0	0	5.7	3.9	94		720	31480	6033.36	5705.97	327.392
2	5.80972	1	0	0	0	0	0	1.7	3.5	99	356	12.2	120	143.476	141.748	1.728
2	9.29227	1	0	0	0	0	0	1.7	4.7	98	359	276	5580	3980.64	3877.97	102.672
2	4.57495	2	0	0	0	0	0	2.7	4.5	99	103	2076	233140	24906.9	21363.2	3543.73
2	2.54346	1	0	0	0	0	0	7.2	4	99	224	100.4	128	503.076	502.278	0.79872
2	1.90281	1	0	0	0	0	0	5.6	3.4	94	457	379.2	680	2982.97	2976.44	6.528
1	2.18754	1	0	0	0	0	0	2.8	7.2	97	45	7653.6	10880	43803.1	43716	87.04
1	6.84189	1	0	0	0	0	0	8.3	14.2	98	18	2421.6	448360	22323.4	14432.2	7891.14
1	5.13621	1	0	0	0	0	0	2	9	96	38	309.6	673680	2804.76	-6357.29	9162.05
1	2.63381	1	0	0	0	0	0	11	5	94	72	5222.4	19840	38886	38695.5	190.464
2	2.58727	2	0	0	0	0	0	3.1	3.6	97	274	712.8	238020	6033.91	3558.5	2475.41
2	1.80972	2	0	0	0	0	0	8.4	4.8	96	109	3453.22	4360			38.368
2	2.53799	2	0	0	0	0	0	8.4	2	82	171	624	98820	3425.51	2793.06	632.448
2	4.03012	1	0	0	0	0	0	1.2	3.4	100	412	4.8	524	59.7852	51.8204	7.9648
2	2.21218	2	0	1	0	0	1	11.8	2	90	334	21.6		148.219
1	4.1232	2	0	0	0	0	0	1.7	5.1	91	56	2066.4	320860	16609.8	13272.8	3336.94
2	2.88569	2	0	1	0	0	0	12.2	3.6	99	304		1000			9.6
1	5.46475	2	0	0	0	0	0	4.9	9.7	97	37	2208	655880	17141.9	9271.36	7870.56
2	2.78713	1	0	0	0	0	0	3.4	3.1	98	90	2500.8	231480	18213.9	16176.8	2037.02
2	4.36961	2	0	0	0	0	0	2.8	2.8	98	94	2032.8	12560	19030.1	18889.4	140.672
2	1.9384	2	0	0	0	0	0	10.4	3.7	93	181	847.2	433040	7147.5	2643.88	4503.62
1	2.79261	1	0	0	0	0	0	2	8.9	98	23	232.8	480880	1370.26	-2861.49	4231.74
1	3.79192	2	0	0	0	0	0	3.8	5	97	35	4708.8	9920	37983.5	37880.4	103.168
1	3.04449	2	1	0	0	0	0	3.9	7.6	98	35	3050.4	83680	29224.4	28086.4	1138.05
1	1.91923	1	0	0	0	0	0	12.2	4.8	77	118	6938.4	53680	52028	51512.7	515.328
1	3.00068	1	1	0	0	0	0	3.5	8.5	82	61	4514.4	340770	29461.9	26190.5	3271.39
2	4.35318	1	0	0	0	0	0	2	3.3	100	243	426	11940	4483.09	4330.26	152.832
2	3.18412	1	0	0	0	0	0	3.4	4.7	95	74	1996.8	358960	11269.2	8684.69	2584.51
1	1.77413	2	0	0	0	0	0	5.2	10	97	264	408	157340	2084.88	826.16	1258.72
1	3.06913	2	0	0	0	0	0	1.9	6.2	98	58	4893.6	400	34894.5	34890.7	3.84
1	3.92334	1	0	0	0	0	0	4.8	6.6	97	67	3312	844280	27146.6	17690.7	9455.94
2	6.99521	1	0	0	0	0	0	2.3	4.2	97	47	2790	45000	30261.3	29649.3	612
1	7.87406	1	0	0	0	0	0	8.8	7	98	63	1126.8	504360	12996.5	4926.75	8069.76
2	2.06434	2	0	0	0	0	0	3.7	4.1	100	205	739.2	48240	5678.92	5215.81	463.104
1	2.28884	2	0	0	0	0	0	1	6.7	100	72	2356.8	13980	13746.5	13634.7	111.84
1	2.22587	2	0	0	0	0	0		4.2	92		4339.2	40880
1	8.63518	1	0	0	0	0	0	1.9	10.7	99	75	542.4	48840	6990.14	5974.26	1015.87
2	5.9384	1	0	0	0	0	0	2.4	4.4	93	164	849.6	168020	12112.7	9088.3	3024.36
2	6.12457	1	0	0	0	0	0	2.9	3.7	99	90	3727.2	6660	45958	45856.7	101.232
1	3.66598	1	0	0	0	0	0	3	6.8	97	60	3283.2	5400	24801.4	24745.3	56.16
2	4.11499	1	0	0	0	0	0	5.5	3.8	94	107	717.6	40740	6033.68	5609.99	423.696
2	1.7796	1	0	1	1	0	0	10.3	3.2	98	98	2169.6	108660	14317.6	13448.3	869.28
2	3.40041	1	0	1	0	0	0	8.2	5	93	76	16963.2	107820	147359	146152	1207.58
1	4.04107	1	0	0	0	0	0	3	7.3	97	43	6840	88	58495.3	58494.3	1.056
2	2.05613	2	0	0	0	0	0	2.8	3.7	95	418	271.2	51220	1760.01	1350.25	409.76
2	1.81793	1	0	1	0	0	0	5.2	2	99	78	8601.6	703060	59024.2	53399.7	5624.48
1	3.45517	2	0	0	0	0	0	4.9	8.7	94	28	2260.8	480460	18050.6	12361.9	5688.65
1	3.91513	1	0	0	1	1	0	8.4	4.6	98	29	8834.4	656220	77827.9	70478.2	7349.66
2	2.27515	1	0	0	0	0	0	9	3.4	99	102	62.4	223460	572.68	-1930.07	2502.75
1	2.19576	2	0	0	1	0	0	13.7	4.5	82	56	14440.8	16200	100305	100163	142.56
2	2.63929	1	0	0	0	0	0		3.7	96	166	338.4	36560
2	1.69473	1	0	0	0	0	0	2	4.6	99	219	374.4	209460	2355.95	680.269	1675.68
1	4.82957	1	1	0	0	0	0	2.8	9.8	96	171	469.213	52800			675.84
2	3.67146	2	0	0	0	0	0	1.7	3.9	95	441	12.4	95460	111.901	-957.251	1069.15
1	1.60164	1	0	0	0	0	0	7.7	5.4	96	47	1392	1240	6812.34	6804.4	7.936
2	2.04244	2	0	0	0	0	0	2	3.9	99	254	1468.8	23640	10414.5	10206.5	208.032
2	2.28884	2	0	0	0	0	0	4.8	4.4	99	38	1051.2	210100	6327.78	4731.02	1596.76
2	2.28884	1	0	1	0	1	0	5.3	2.8	100	235	399.6	68620	2618.6	2080.62	537.981
2	1.98494	1	0	0	0	0	0	4.7	3.1	95	214	1336.8	127800	8851.09	7828.69	1022.4
2	2.10541	2	0	1	0	0	0	4.2	3.7	92	132	4.8	194380	34.2656	-1676.28	1710.54
1	2.00137	1	1	0	0	0	0	2.6	6.8	93	62	7147.2	17080	45684	45533.7	150.304
2	6.11362	1	0	0	0	0	0	2.7	3.6	92	123	31.2	134040	365.691	-1564.48	1930.18
2	2.58453	2	0	1	0	0	0	10.5	3.4	99	190	2078.4	509140	18393.4	12894.7	5498.71
1	3.50171	1	0	0	0	0	0	1.6	8.3	97	148	417.6	224600	2747.29	591.13	2156.16
2	3.30185	2	0	1	0	0	0	2.9	2.8	93	127	1226.4	680	13121.1	13112.4	8.704
2	5.04312	1	0	0	0	0	0	1	4.2	98	127	715.2	18740	7848.56	7590.7	257.862
1	1.80151	2	0	1	1	1	1	12.9	3.1	99	34	4394.4	309060	26186.2	23961	2225.23
2	2.141	1	0	0	1	0	0	8.2	2.1	100	59	396	346160	2708.68	-60.6004	2769.28
1	2.2423	2	1	0	0	0	0	5.1	9.4	95	25	844.8	67240	5313.52	4668.02	645.504
1	2.93771	2	1	0	0	0	1	3.5	6	94	83	720	26760	4870.21	4628.3	241.91
2	2.25873	2	0	0	0	0	0	4.1	4.9	97	76	7336.8	523040	36548.4	33201	3347.46
2	2.26968	1	0	1	1	1	1	11.3	2.6	94	325	514.8	1560	4157.9	4142.92	14.976
1	2.52156	2	0	0	0	0	0	7.9	5.7	100	47	516	61220	3747.21	3159.5	587.712
2	1.7358	1	0	1	0	1	0	13.6	3.6	99	148	3513.6	88940	22879.2	22167.6	711.52
2	2.80082	2	0	1	1	0	0	9.8	2.2	89	149	698.4	523360	5238.01	632.446	4605.57
2	1.51951	1	0	1	1	0	0	4.1	4.9	95	138	1387.2	103380	6910.36	6248.73	661.632
1	3.14579	2	0	0	0	0	0	3	9	96	78	4948.8	162440	31646.6	30087.2	1559.42
2	2.16016	1	0	1	0	0	0	2.8	3.8	92	80	734.4	780900	3799.96	-1197.8	4997.76
2	2.58727	2	0	1	0	1	1	5.8	5	96	52	468	200100	2903.94	1303.14	1600.8
1	2.82272	1	0	0	0	0	0	2	5.9	100	59	4507.2	609400	32494.6	26644.3	5850.24
1	5.77687	1	0	0	0	0	0	3.2	12.3	98	98	811.537	4380			52.56
1	3.17864	1	0	0	0	0	0	1.4	5.5	99	187	124.7	1080	836.12	826.616	9.504
1	1.84805	1	0	0	0	0	0	0.9	4.8	96	88	936	61300	7603.54	6966.02	637.52
1	3.0089	2	0	0	0	0	0	12.6	3.3	74	108	7816.8	38460	61696.1	61326.9	369.216
1	4.18617	2	0	1	1	1	1	10.1	5.5	94	61	2172	294500	19859.1	16325.1	3534
2	1.63176	1	0	1	0	0	0	6.2	4.5	95	83	2923.2	107420	16612.7	15839.3	773.424
2	4.13689	1	0	0	0	0	0	6.2	4.6	98	215	750	308720	7079.18	3374.54	3704.64
2	3.69062	2	0	0	0	0	0	5	4.7	100	67	1214.4	156040	10661.2	8913.55	1747.65
2	4.96372	2	0	0	0	0	0	6.3	2.2	100	785	7.2	1020	83.4548	69.5828	13.872
2	3.88227	1	0	0	0	0	0	2	3.6	98	133	3237.6	64080	37947.5	37024.8	922.752
2	3.28542	1	0	0	0	0	0	5.1	4.1	97	49	3930	200620	27676.3	25910.8	1765.46
1	2.5024	2	1	1	1	0	1	12.2	7.7	94	42	22533.6	365840	202395	197712	4682.75
1	3.35661	2	1	0	0	0	0	5.8	9.5	90	66	273.6	134280	1856.47	459.96	1396.51
1	3.95346	1	0	0	0	0	0	1	7.6	97	57	352.8	15180	2783.54	2613.52	170.016
1	2.83641	1	0	0	0	0	1	8.5	6	86	168	3571.2	5220	29500.5	29442.9	57.6288
1	3.98631	1	0	0	0	0	0	2	4.9	96	73	1735.2	22420	13182	12963.2	218.819
1	2.53799	1	0	0	0	0	0	2.5	7.3	96	138	38.4	16280	284.609	115.297	169.312
2	4.11225	1	0	1	1	1	0	12.7	4.3	98	391	6367.2	39400	48581.5	48203.2	378.24
2	5.09514	1	0	0	0	0	0	3.7	3.9	99	196	904.8	47020	9914.83	9275.35	639.472
2	2.16016	1	0	0	0	0	0	4.2	3.7	96	176	1219.2	7420	7912.24	7852.88	59.36
1	3.29637	1	0	0	0	0	0	3	6.2	98	47	1538.4	16780	14626.4	14411.6	214.784
1	3.8768	2	0	0	0	1	0	14.7	5.7	98	56	15314.4	17080	129749	129558	191.296
1	2.05065	2	1	0	0	0	0	8.4	8.8	90	39	3900	121100	25144.7	23982.1	1162.56
2	4.52567	2	0	0	0	0	0	4	4.7	97	226	890.4	6020	7816.8	7749.38	67.424
1	4.05476	1	0	0	0	1	0	15.3	4.5	98	53	5860.8	96300	48110.4	47108.9	1001.52
2	3.0883	2	0	1	0	0	0	12.3	5	95	32	11116.8	17780	89673.7	89488.8	184.912
1	6.88843	1	0	0	0	0	0	4	11.1	93	646	23762.4	4580	248758	248679	78.776
2	6.69678	1	0	0	0	0	0	7	4	99	113	2841.6	408000	37604.1	30880.3	6723.84
1	2.58727	2	0	0	0	0	0	2.5	6.3	97	40	2671.2	546900	17712	12811.8	4900.22
1	5.24025	1	0	0	0	0	0	5.6	9.8	97		5376	368820	44330.9	39610	4720.9
2	10.4969	2	0	0	0	0	0	1.9	2.7	97	153	140	11700	2967.93	2672.15	295.776
1	5.05133	2	1	1	1	1	1	5.5	5.5	95	41	24117.6	6480	205812	205740	72.576
1	9.93292	1	0	0	0	0	0	4.5	6.6	99	52	10528.8	62500	160269	158969	1300
2	3.3347	1	0	0	0	0	0	1	4.3	100	240	600	34760	5340.97	4951.66	389.312
2	2.77892	2	0	1	0	1	0	5.7	3.8	98	35	15480	607740	137167	130506	6660.83
1	3.97536	1	0	0	0	0	0	1.8	9.7	97	34	856.8	508940	4345.85	355.759	3990.09
1	3.88775	1	0	1	0	0	0	2.6	7.3	98	252	168	36580	1245.16	864.732	380.432
1	7.75633	1	0	1	0	0	0	2.4	7.1	95	85	422.4	653940	5096.13	-5890.06	10986.2
1	3.52088	2	0	1	0	1	1	13.1	5.1	92	63	1003.2	801060	9304.33	-308.391	9612.72
2	4.15058	2	0	1	0	0	0	6.8	3.2	95	195	842.4	123180	7782.83	6403.22	1379.62
1	3.45791	1	0	1	0	0	0	5.2	3.5	93	33	3585.6	10780	31391.5	31276	115.562
1	9.013	1	1	0	0	0	0	1.7	12.5	98		3163.2	21240	37523.5	37081.7	441.792
2	1.79055	2	0	0	0	0	0	10.9	2.8	99	60	5270.4	122720	31717.9	30834.3	883.584
2	4.93634	2	0	1	1	0	0	12.9	2.6	92	165		3110			52.248
2	4.99932	1	0	1	0	0	0	3	3.3	94	86	4.8	22920	42.9366	-206.433	249.37
1	2.46954	2	0	0	0	1	1	4	4.2	99	195	3710.4	8180	27697.5	27621	76.5648
1	9.50856	1	0	0	0	0	0	2.8	5.7	98	101	53605.2	14900	746126	745852	274.16
2	2.95688	2	0	0	0	0	0	2	3.4	98	111	2054.4	84140	14814.2	14073.7	740.432
1	4.95277	2	0	0	0	0	0	2.2	5.3	94	17	3501.6	50690	30096.3	29528.6	567.728
1	5.89733	1	1	1	0	0	0	7.8	8.6	96	7	5822.4	74840	52667.8	51667.9	999.862
2	1.62628	1	0	1	0	0	0	1.4	4.3	97	155	4.8	7820	28.3835	-29.7973	58.1808
1	1.87543	1	0	1	1	0	0	15.1	7	94	19	2685.6	789940	18585.4	11002	7583.42
1	2.95962	1	0	1	0	0	0	7.2	5.1	80	36	2294.4	83660	16314.5	15544.8	769.672
2	2.45859	1	0	1	0	1	0	7.3	4	98	98	1989.6	12380	12781.2	12682.2	99.04
1	2.32991	1	0	1	0	0	0	1	4.4	85	60	1192.8	24030	7935.96	7734.11	201.852
2	1.67556	1	0	1	0	1	0	5.5	3.3	98	136	138.2	1080	727.186	720.274	6.912
1	4.33128	1	0	1	0	1	1	3.6	5.1	82	290	3799.2	80	32887.2	32886.3	0.896
2	1.75496	1	0	1	0	0	0	8.3	4.6	94	169	1984.8	741440	15237.3	8000.8	7236.45
1	2.50513	1	0	1	0	1	1	7.9	5.6	99	32	5148	799200	34393.6	27360.6	7032.96
2	1.58795	1	1	1	0	0	0	1	3.6	97	161	3360	12760	24066.9	23954.6	112.288
1	5.14716	2	1	0	0	0	0	3.4	10.7	99	19	4514.4	162640	38040.1	35828.2	2211.9
2	9.51403	1	0	1	1	1	1	10.8	3.7	94	149	3264	18260	44483	44176.2	306.768
1	2.4449	1	0	0	0	0	0	7.8	5.5	93	39	1869.6	122900	14587.1	13328.6	1258.5
1	6.07529	2	0	0	0	0	0	1	7.3	90	39	3216	41300	27503.1	27007.5	495.6
1	6.92676	1	0	0	0	0	0	1	5.7	95	22	5517.6	3980	56096.6	56043.2	53.4912
1	5.36619	1	0	0	0	0	0	3.7	11.4	99	159	2560.8	410780	22141	16225.8	5915.23
2	1.69473	1	0	0	0	0	0	4	4.4	99		3345.6	204900	19079.2	17603.9	1475.28
1	4	2	0	0	0	0	0	8.8	7.3	94	53	2860.8	202840	21203.4	19093.8	2109.54
1	3.28816	1	0	1	1	1	1	17	3.3	90	30	26.4	520	265.67	259.306	6.3648
1	3.80835	1	0	0	0	0	0	5.3	3.1	95	129	2316	508660	19934.8	14644.7	5290.06
2	3.31828	1	0	0	0	0	0	4.7	3.3	92	51	880.8	480940	9269.26	3113.23	6156.03
2	1.88364	1	0	0	0	0	0	3.3	4.5	94	112	444	18060	3364.37	3190.99	173.376
2	4.54209	2	0	1	1	1	1	11.7	2.9	100	190	3638.4	332100	32009.4	28502.5	3506.98
2	3.63039	1	0	0	0	0	0	1	4.2	94	148		682340			7260.1
1	1.9822	2	0	1	0	0	0	1	3.6	97	97	2491.2	186080	13626.2	12375.8	1250.46
1	5.00753	1	0	0	0	0	0	2.5	14.7	98	13	12	57100	88.1431	-734.097	822.24
2	1.50308	1	0	1	0	0	0	14.6	3.9	99	95	3367.2	125740	17363.7	16559	804.736
1	3.54825	1	1	1	1	1	1	10.1	6.1	98		7516.8	404940	44830.9	41591.4	3239.52
2	5.04038	2	0	1	0	1	1	7.2	2.2	94	139	254.4	2640	2081.46	2056.12	25.344
2	2.86927	2	0	0	0	0	0	1	3.4	96	242	2577.6	103680	20276.6	19281.3	995.328
1	2.22587	1	0	1	0	0	0	2.6	2.4	79	121	5630.4	249560	48059.7	45544.1	2515.56
2	1.97125	2	0	0	0	0	0	5.2	2.2	91	505	175.2	10360	1087.04	1011.62	75.4208
1	3.96441	2	0	0	0	0	0	4.4	8.3	98	313	98.4	55540	593.404	104.652	488.752
1	5.94114	2	0	0	0	0	0	5.6	10	98	103	1680	19060	12018.7	11805.2	213.472
2	2.44216	2	0	1	0	1	1	11.1	3.2	96	222	1768.8	680200	11672.7	6231.06	5441.6
2	4.57769	1	0	0	0	0	0	7.9	2.1	93	317	168	48	2056.95	2056.27	0.68736
2	1.58795	1	0	1	0	1	1	14.1	3.5	93	80	6842.4	18180	44704.8	44559.4	145.44
1	3.42505	1	0	0	0	0	0	7.4	9	95	55	1360.8	89740	10152.4	9147.3	1005.09
1	4.54757	2	0	0	0	0	0	6.2	9.2	98	61	3098.4	605240	24563.5	17300.6	7262.88
1	8.18617	2	0	0	0	0	0	2.9	8.9	92	20	5404.8	12920	69409.3	69161.2	248.064
1	1.99589	2	0	0	0	0	0	8.1	6.5	99	105	1161.6	71520	7508.76	6879.38	629.376
1	9.64819	1	0	0	0	0	0	2.6	13.4	97	35	266.4	769720	3256.24	-13985.5	17241.7
1	2.67214	2	0	1	0	1	0	8.8	6.5	99	82	1684.8	702640	13861	5991.45	7869.57
2	3.94798	2	0	0	0	0	0	3.4	4.7	98	108	609.6	34600	4969.4	4609.56	359.84
2	2.141	2	0	0	0	0	0	4.9	4.2	96	62	1212	9060	9279.36	9192.39	86.976
1	5.79329	1	0	0	0	0	0	2	4.3	97	99	5887.2	21080	72993.5	72664.7	328.848
1	6.62834	1	0	0	0	0	0	4.8	5.1	87	181	880.8	7580	9802.93	9693.78	109.152
2	5.14716	1	0	1	0	0	0	9.7	2.1	99	556	283.2	8020	2673.22	2584.68	88.5408
2	2.62834	1	0	0	0	0	0	3.8	4.9	99	426	547.2	178020	3679.95	2141.86	1538.09
2	1.78234	1	0	0	0	0	1	5.7	3	93	194	232.8	44020	1732.07	1337.65	394.419
1	2.705	1	0	0	0	0	0	1	7.7	80	168	614.4	6910	5173.59	5090.67	82.92
1	1.66461	1	0	1	1	1	1	1.7	5	100	332	607.2	24900	3767.68	3568.48	199.2
1	2.05886	2	0	1	0	1	0	5.2	7.7	96	14	1684.8	14180	10403.8	10279	124.784
2	3.21971	2	0	1	0	0	0	3.1	3.9	94	254	1351.2	642120	12193.6	5001.84	7191.74
1	1.6564	1	0	0	0	0	0	2.5	4.3	94	195	3784.8	8000	28877.9	28801.1	76.8
2	2.49966	1	0	1	0	0	0	11.3	3.7	92	76	3134.4	11400	20341.3	20250.1	91.2
1	1.93018	1	1	0	0	0	0	7.1	8.6	94	55	2488.8	5300	13480.8	13438.4	42.4
1	3.34839	1	0	0	0	0	0	2.6	6.6	99	138	2239.2	750420	16387	8882.83	7504.2
1	4.25736	2	0	0	0	1	1	6.9	4.2	96	50	4120.8	407940	34179	29936.4	4242.58
2	5.95483	2	0	0	0	0	0	2.2	3.7	94	984	4.8	36	59.1861	58.6389	0.5472
2	3.24709	1	0	0	0	0	0	1	4.1	98	385	844.8	44080	7571.89	7078.2	493.696
2	4.79671	1	0	0	0	0	0	4.1	4	97	195	86.2	9620	941.373	810.541	130.832
1	3.39767	1	0	1	0	1	0	6.7	10.7	60	51	1572	36240	11687.9	11253	434.88
2	3.50445	2	0	0	0	0	0	2.1	4.9	96	65	3957.6	327300	34501	30835.3	3665.76
2	5.11157	1	0	0	0	0	0	2.8	3.6	93	363	21.3	88	277.394	275.986	1.408
1	4.24367	2	0	0	0	0	0	1	5.4	81	94	1536	24640	14094.5	13798.8	295.68
1	3.22245	1	0	0	0	0	0	1	9.6	92	22	2644.8	10560	19245.3	19127	118.272
2	1.53046	2	0	1	0	0	0	2.4	2.3	84	200	276	3560	2250.93	2216.76	34.176
2	2.77344	2	0	0	0	0	0	8	2.7	99	203	21.6	15060	159.399	26.8707	132.528
1	2.72964	1	0	0	0	0	0	1	4.2	98	33	25327.2	328180	203607	200299	3308.05
1	2.0397	2	0	1	0	1	1	4	10.1	99	77	6974.4	788980	36551	30049.8	6501.2
1	3.49624	2	0	0	0	0	0	4.9	8.4	98	47	600	279240	5241.98	1667.71	3574.27
2	1.68652	1	0	1	0	0	0	13.5	3.6	98	96	16216.8	367180	126717	123192	3524.93
1	3.15674	1	0	0	0	0	0	5	9.9	98	96	1293.6	234360	9957.94	7145.62	2812.32
1	2.57084	1	0	0	0	0	0	2.9	4.8	99	34	6112.8	294660	38197.7	35840.4	2357.28
1	4.34771	1	0	0	0	0	0	6.7	8.7	93	26	2652	474540	21460.1	15765.6	5694.48
2	3.35387	1	0	0	0	0	0	2.8	3.3	94	119	1176	4940	12375.8	12312.6	63.232
1	3.00068	1	0	0	0	0	0	2.1	7.9	96	130	446.4	26900	2983.68	2725.44	258.24
2	2.81999	2	0	0	0	0	0	6.1	2.9	98	298	561.6	297920	3743.01	1359.65	2383.36
1	3.47159	1	0	0	0	0	1	8.8	4	93	147	2068.8	617080	25250.9	15871.3	9379.62
2	2.24778	1	0	1	0	0	0	15	2.3	99	281	1226.4	12460	12502.5	12353	149.52
1	3.90691	1	0	0	0	0	0	1.1	9.9	98	401	295.2	88	2030.02	2029.07	0.94336
2	3.07734	2	0	0	0	0	0	5.6	4.7	99	116	2383.2	46240	16139.9	15740.4	399.514
2	2.99521	1	0	0	0	0	0	5.2	2.3	98	118	408	96	3327.47	3326.55	0.9216
1	7.04723	2	0	0	0	0	0	3.2	9	93	225	1291.2	34440	13761.6	13210.6	551.04
2	2.39836	1	0	1	0	0	0	7.2	2.6	99	311	724.8	22320	5854.01	5639.73	214.272
2	2.55715	2	0	0	0	0	0	3.3	4.7	98	51	914.4	389280	5733.93	2619.69	3114.24
1	3.78645	1	0	0	0	0	0	3.4	8.4	99	98	2491.2	734860	20404.4	11586.1	8818.32
1	5.54141	2	0	0	0	0	0	1	4.8	97	115	876	17640	8758.32	8532.53	225.792
2	1.83984	1	0	0	0	0	0	1.5	4.6	99	182	624	45100	3926.58	3565.78	360.8
2	1.79603	1	0	0	0	0	0	4.4	4.7	92	67	11961.6	64400	82508.4	81941.6	566.72
1	3.73169	1	0	0	0	0	0	1.3	4.1	94	137	3350.4	18380	25739.5	25563.1	176.448
1	8.47912	2	0	0	0	0	0	1.9	8.3	97	30	470.4	556500	7736.62	-5619.38	13356
1	2.49418	1	0	0	0	0	0	2.2	8.5	97	309	112.8	9120	754.559	664.818	89.7408
2	2.02053	2	0	1	0	1	1	14.8	2.4	90	453	768	16820	6243.29	6081.82	161.472
2	3.47707	2	0	0	0	0	0	4.6	4.7	98	51	12753.6	33160	103966	103621	344.864
1	2.11088	1	0	0	0	0	0	4.5	8.1	99	111	3352.8	273100	22233.5	19611.7	2621.76
1	4.4052	2	0	0	0	0	0	6.5	8.7	99	36	29152.8	16220	251633	251425	207.616
1	3.10472	2	0	0	0	0	1	1	5.3	99	78	520.8	31940	3325.24	3059.5	265.741
1	6.97878	1	0	0	0	0	0	1.1	7.5	100	25	2632.8	9420	32769.1	32603.4	165.792
2	3.40315	1	0	1	0	0	0	6.1	5	95	84	5174.4	17000	51371.4	51153.8	217.6
2	7.61944	1	0	0	0	0	0	11.6	4	92	96	81.8	12040	1208.61	987.075	221.536
1	2.63929	1	0	0	0	0	0	4.1	6.9	96	62	2493.6	43700	18765.8	18311.3	454.48
1	3.90418	2	0	0	0	0	0	1	4.3	95	65	1732.8	480	20933.6	20926.3	7.296
2	5.04038	2	0	1	0	0	1	4.6	4.8	96	224	12.4	48	107.704	107.171	0.53376
1	3.7755	2	0	0	0	0	0	3.1	5	98	105	5150.4	520520	47298.2	41135.2	6162.96
2	1.84805	1	0	0	0	0	0		4.7	96	284	487.2	70480
1	4.15332	1	0	0	0	0	0	1	5.6	93	90	2486.4	430080	21142	16325.1	4816.9
1	5.99863	2	0	0	0	0	0	6.1	2.8	98	536	322.4	32	6082.31	6081.8	0.512
1	2.94045	1	0	0	0	0	0	1	4.1	86	119	1918.8	7600	14741.2	14668.3	72.96
1	3.08008	2	0	1	0	1	0	11.3	5.1	98	118	5112	480	41090.4	41085.4	4.992
1	2.55715	1	0	1	0	0	1	10.1	5.1	96	38	4034.4	39100	27439.6	27095.5	344.08
1	2.92129	1	0	0	0	0	0	3	6.4	100	90	6972	190600	61685.5	59398.3	2287.2
2	1.84257	1	0	1	0	0	0	11.8	2.9	100	22	1730.4	85980	9226.35	8676.08	550.272
1	3.30732	1	0	1	0	1	1	1	9.7	100	234	170.4		970.133
2	2.78987	1	0	0	0	0	0	2	4.7	98	68	1010.4	272300	8870.28	5820.52	3049.76
1	3.41958	1	1	0	0	0	0	2	6.3	99	44	1238.4	11360	8798.04	8688.98	109.056
1	2.5024	1	0	0	0	1	0	10.4	6.9	98	52	13308	67240	91676	91035.9	640.125
1	3.37577	1	0	0	0	0	0	1.7	9.2	100	143	3079.2	63480	16925.2	16397	528.154
1	4	2	0	0	0	0	0	2.2	6.2	96	18	1720.8	33200	12270.4	11951.7	318.72
1	1.9603	1	1	1	1	1	1	8.8	10.1	99	14	4413.6	114240	21334	20465.8	868.224
1	2.69678	2	0	1	0	0	0	3.6	3.3	95	16	14704.8	19620	118963	118770	193.061
1	3.90144	2	0	0	0	0	0	1	6	99	34	3964.8	176	30853.3	30851.5	1.8304
2	3.69336	1	0	0	0	0	0	2.6	4.9	100	217	367.2	507740	3566.97	-2769.63	6336.6
2	5.67009	1	0	0	0	0	0	7	3.2	97	284	1183.2	13920	14054.7	13854.3	200.448
1	6.01506	2	0	1	0	0	0	2.3	4.7	95	50	5368.8	2040	45449.3	45427.2	22.032
1	6.98152	1	0	0	0	0	0	3.5	7.3	92	63	995.409	31040	8907.71	8535.23	372.48
2	2.10541	2	0	0	0	0	0	2.9	4	95	59	1000.8	17080	5593.35	5474.47	118.877
2	4.81314	2	0	0	0	0	0	4.5	4.5	96	135	160.8	388100	1370.75	-2820.73	4191.48
2	5.49487	1	0	0	0	0	0	5.7	4.6	96	238	45	1880	937.849	910.777	27.072
1	2.93498	1	0	0	0	0	0	5.6	5.7	92	22	1509.6	423900	12607.2	7927.34	4679.86
2	4.99932	2	0	1	0	0	0	4.5	3.9	99	112	811.2	17780	8366.26	8138.68	227.584
1	2.10541	2	0	0	0	0	0	4.5	9.1	96	31	470.4	48440	2496.46	2108.94	387.52
2	3.7399	1	0	0	0	0	0		3.5	95	268	4.8	500
1	3.09103	2	0	0	0	0	0	1	7.2	100	181	580.8	37580	4986.05	4535.09	450.96
2	2.04517	1	0	0	0	0	0	6.1	3.4	100	162	660	23240	4326.56	4140.64	185.92
1	2.39014	2	0	0	0	0	0	5.7	5.9	98	51	3746.4	89260	23408.3	22665.7	742.643
1	7.20055	1	0	0	0	1	1	6.8	10.6	99	133	8390.4	17040	99836.1	99510.3	325.805
2	5.08145	2	0	0	0	0	0		3.1	97	49	1737.6	1533720
1	6.39288	2	0	0	0	0	0	1.6	9.1	99	40	292.8	125900	3107.84	1093.44	2014.4
1	7.05818	2	0	0	0	0	0	6.3	5.3	92	113	2796	25215	27808.1	27481.3	326.786
1	1.82341	2	1	0	0	1	1	12.2	7.6	79	17	5812.8	2585720	27844.8	10261.9	17582.9
2	1.94661	2	0	0	0	1	0	2	4.8	95	67	2438.4	89000	16303.7	15541.8	761.84
1	2.98426	2	0	0	0	1	0	4.9	7.7	99	22	3676.8	13100	26832.6	26696.3	136.24
2	1.84805	2	0	0	0	0	0	2	4.2	95	31	3141.6	880	16035.2	16029.6	5.632
1	5.56879	2	0	0	0	0	0		8.6	99	91	3062.4	5240
1	6.43943	1	0	0	0	0	0	2.3	6.5	98	33	5083.2	12680	51378.9	51204.4	174.477
1	3.22519	1	0	1	0	0	0	13.7	5.1	97	153	165.6	6420	1331.1	1264.33	66.768
2	6.04244	2	0	0	0	0	0	4	4.7	98	41	2147.53	209440	25125.4	22612.2	2513.28
1	2.90212	2	0	0	0	0	0	3.6	5.8	93	105	261.6	46920	2050.61	1562.65	487.968
1	2.68309	1	0	0	0	0	0	6	9.7	98	30	756	44280	4304.11	3914.45	389.664
1	1.9165	1	0	1	0	1	0	9.2	5.6	98	17	5142	104220	40911.9	39819.7	1092.23
1	3.61123	1	0	0	0	0	0	1.9	4.2	100	190	562.8	17600	4668.01	4484.97	183.04
1	8.99932	1	1	0	0	0	0	16.2	4.2	98	123	5152.8	800	65751.8	65739	12.8
2	3.42779	1	0	0	0	0	0	1.3	3.4	89	326	82	32	806.314	805.93	0.384
1	3.20876	2	0	0	0	0	0	1.8	4.8	96	79	1802.4	14140	13515.4	13379.7	135.744
1	4.44627	1	1	0	0	0	0	2	6.2	98	39	1598.4	5540	12347.4	12289.8	57.616
2	2.63381	1	0	0	0	0	0	1	4.2	99	497	271.2	21320	2370.53	2136.86	233.667
1	2.96235	1	0	1	0	0	0	5.7	6.1	93	46	1485.6	680	11518.3	11511.3	7.072
2	1.52498	2	0	1	0	0	0	4.7	4.7	95	107	1850.4	342900	11603.3	8860.1	2743.2
2	4.98289	1	0	0	0	0	0	12.1	4.7	96	33	6667.2	44080	68983.2	68401.4	581.856
2	4.21903	2	0	0	0	0	0	5.1	4.5	94	50	2685.6	1960	19841.1	19822.8	18.3456
2	1.57153	1	0	0	0	0	0	14.1	4.3	100	101	5088	1140	25880.8	25873.5	7.296
1	3.10472	2	0	0	0	1	0	1.3	7.9	98	81	2287.2	285560	19109.2	15682.5	3426.72
1	2.40383	2	1	1	0	0	0	9.9	3.5	95	61	9422.4	20060	67717.4	67540.8	176.528
1	3.46612	2	0	1	0	0	0	1.3	5.8	97	56	9962.4	9880	84099.8	83989.1	110.656
1	6.91855	1	0	0	0	0	0	2.8	7.3	98	23	32071.2	104260	292556	291222	1334.53
1	4.05749	1	0	1	0	1	1	6.2	7.7	99	61	1418.4	317940	11147.5	7586.53	3560.93
1	1.71663	2	0	1	0	0	0	4.9	8.2	92	75	883.2	206900	3791.82	2500.77	1291.06
1	6.44764	2	0	0	0	0	0	1.1	8.2	98	293	237.156	1980	1135.3	1105.2	30.096
2	2.66393	1	0	1	0	1	0	3.6	5	90	325	264	35180	1703.64	1410.95	292.698
2	6.60643	2	0	0	0	0	0	5.4	3.7	95	97	4.8	17640	48.9064	-172.652	221.558
2	1.99863	1	0	0	0	1	0	11.1	2.6	96	167	3091.2	62740	22886.2	22334.1	552.112
2	4.0794	1	0	0	0	0	0	7.7	3.6	99	155	292.8	400	3241.21	3235.77	5.44
1	3.46064	1	0	0	0	0	1	11.7	5.6	98	30	5361.6	181080	42333.5	40450.2	1883.23
1	1.9165	1	1	0	0	0	0	1	6.9	96	100	17402.4	45280	110815	110416	398.464
1	2.62012	1	0	0	0	0	0	1	5.8	89	50	540	2780	3256.09	3233.85	22.24
2	2.50513	1	0	0	0	0	0	10.6	3.4	100	213	590.4	216320	3870.31	2139.75	1730.56
1	2.06708	2	0	1	0	0	0	5.5	6	93	51	8635.2	1346220	51690.3	40920.5	10769.8
2	4.58864	1	0	0	0	0	0	1	3.5	96	206	147.6	8580	1745.46	1621.23	124.238
1	4	1	0	0	0	0	0		5.2	91	151	5659.2
1	1.59069	2	0	1	0	1	1	8	6.3	91	38	33771.6	29000	155443	155211	232
2	1.54689	2	0	0	0	0	0	1	2.7	95	159	1336.8	42920	8968.19	8624.83	343.36
2	4.49281	1	0	0	0	0	0	6.4	4.6	100	175	1132.8	77760	12830.9	11711.1	1119.74
2	10.757	1	0	0	0	0	0	1	4.7	98	498	736.8	24840	11920.2	11407.6	512.698
1	4.16701	1	0	0	0	0	0	2.4	8	99	71	981.6	9760	8168.88	8051.76	117.12
2	7.00068	1	0	0	0	0	0	9.9	2.7	-999	356	24	2040	339.729	305.293	34.4352
1	7.15674	2	0	0	0	0	0	3.2	9.6	100	168	943.2	59180	12255.9	11072.3	1183.6
2	5.01848	1	0	0	0	0	0	3.1	4.6	99	163	2647.2	12300	24986.7	24839.1	147.6
1	3.54552	2	0	0	0	0	0	2.2	11.7	100	186	271.881	38880	1501.15	1034.59	466.56
2	6.05613	1	0	0	0	0	0	2	4	96	93	629.285	780	4107.25	4096.02	11.232
1	2.16838	1	0	0	0	0	0	4.6	6.1	98	108	15287.8	97480	105643	104707	935.808
2	2.13552	1	0	0	0	0	0	1	4.9	100	92	3784.8	26100	23567.6	23358.8	208.8
1	4.94456	2	1	1	0	0	0	2.9	2	92	22	2916.79	161360	35723.7	33658.3	2065.41
2	2.40931	1	0	0	0	0	0	4	3.3	100	225	2581.36	183840	15656.1	14332.4	1323.65
2	4.2245	1	0	0	0	0	0	3.3	3	97	147	2838.9	41360	33707.2	33177.8	529.408
1	7.30732	1	0	0	0	0	0	2.5	6.3	96	65	6435.82	504980	79739.3	71659.7	8079.68
2	2.28884	1	0	0	0	0	0		5	95	89	4050.44	1340
1	7.47159	1	0	0	0	1	0	2.3	6.8	100	61	3689.2	8160	40161.5	40050.5	110.976
2	2.31622	1	0	0	0	0	0	4.3	4.9	99	120	819.789	5790	4201.45	4155.13	46.32
1	3.64956	1	0	0	0	0	0		7	99	116	663.79	138520
2	5.29227	1	0	0	0	0	0	0.8	4.5	96	147	512.392	82960	1115.39	53.5053	1061.89
2	2.0835	1	0	0	0	0	0	2.1	2.3	98	86	2649.6	815240	14406	9188.45	5217.54
1	2.14921	1	1	0	0	0	0	9.5	10	100	12	7468.98	443000	51113.9	46506.7	4607.2
2	3.6386	1	0	0	0	0	0		2.7	100	173	1093.64	3080
1	5.44011	1	0	0	0	0	0	3	10.3	100	12	3734.69	1439380	41113.1	18083	23030.1
1	6.69131	1	0	0	0	0	0	3.5	10.3	98	25	655.2	1440680	8923.57	-22195.1	31118.7
2	2.09993	1	0	1	0	0	0	4.1	2	93	212	1617.38	34060	1841.45	1568.97	272.48
2	2.3436	1	0	0	0	0	0		3.6	95	59	8700.45	165780
2	4.06297	2	0	1	0	0	0	8.3	2.2	89	325	959.473	680	8620.39	8613.86	6.528
2	2.37919	1	0	0	0	0	0	4.4	4.7	99	209	979.791	25960	6191.44	5962.99	228.448
1	8	1	0	0	0	0	0	3.3	10.8	98	80	2083.12	32860	24125.3	23573.2	552.048
1	5.66188	1	0	0	0	0	0		9	94	49	8595.56	28140
1	2.46133	2	1	0	0	0	0		5	98	72	2308.28	1480
2	3.77276	2	0	0	0	0	0	12.9	2.2	97	296	1985.12	64520	20986.4	20341.2	645.2
2	1.73854	2	0	0	1	0	0	7.8	4.4	98	221	1044.59	339560	5766.48	3321.64	2444.83
2	4.49555	1	0	0	0	0	0	8.6	3.5	97	433	140.4	20240	1247.53	1027.32	220.211
1	5.8809	1	0	0	0	0	0	4.1	9	96	332	230.977	26900	1047.56	746.278	301.28
1	4.30664	1	0	1	1	1	1	13.6	4	90	3	4066.4	2060	44156	44129.6	26.368
1	6.00137	1	0	0	0	0	0	3.3	10.2	99	200	192.962	55700	1714.36	823.159	891.2
2	2.66667	1	0	0	0	0	0	3	4	99	297	978.366	19200	1370.12	1155.08	215.04
1	11.4141	1	0	0	0	0	0	2	6.8	98	143	4672.73	48420	98163.9	96885.6	1278.29
1	1.55236	2	0	1	0	0	0	6.6	11	76	17	7486.48	1165700	37892.7	29033.4	8859.32
2	1.93292	1	0	1	0	0	0	8.4	4.1	98	62	10272.8	90680	67283.5	66558.1	725.44
2	3.74812	1	0	1	0	0	0	13.8	4.2	89	99	1415.35	387720	12202.5	8170.23	4032.29
1	1.51403	2	1	1	1	1	1	7.3	8.3	75	43	12723.7		61402.6
2	2.62834	1	0	0	0	0	0	8.8	5	93	44	2200.9	151760	19301.5	17723.2	1578.3
1	6.96235	1	0	0	0	0	0	4.8	6.3	98	79	12204.1	26320	141781	141360	421.12
1	2.42026	2	0	0	0	0	0	6.8	7	98	21	5572.9	476800	33079.5	29265.1	3814.4
1	11.6851	1	0	0	0	0	0	1	12	98	149	44	53120	781.158	-833.69	1614.85
1	4.05202	1	0	0	1	0	1	6.6	6.6	98	95	5570.4	1172560	45657.4	32524.8	13132.7
1	1.57153	1	0	1	1	0	0	2.7	4.8	100	19	5555.5	130040	34073.5	33033.1	1040.32
1	1.97399	2	0	1	1	1	1	7.5	7.2	94	7	2335.23	47880	15427.9	15060.2	367.718
2	1.70021	1	0	0	0	0	0	6.8	4.3	99	162	4923.77	51220	29560.8	29212.5	348.296
2	5.68104	2	0	0	0	0	0	3	4.5	98	16	9565.17	14120	121228	121002	225.92
1	1.64819	1	0	0	0	0	0	3.1	8.9	96	23	2866.92	295060	13715.4	11827	1888.38
2	5.10883	1	0	0	0	0	0	10.4	2.9	96	197	853.2	980	8529.74	8517.98	11.76
2	1.9384	1	0	0	0	0	0	3.4	3.7	96	72	3725.75	213480	21618.5	20252.2	1366.27
1	1.55236	2	0	0	0	0	0	4.6	7.2	99	66	1087.61	80	5371.2	5370.6	0.6016
1	3.41958	1	0	0	0	0	0	4.9	4.5	94	72	8332.8	494920	73664.5	68121.3	5543.1
1	5.73854	1	1	0	1	0	0	6.2	6.2	100	12	32833	1139580	691721	675311	16410
2	1.577	2	0	0	0	0	0	2	4.9	99	76	1653.6	12380	8443.38	8362.16	81.2128
1	4.25462	1	1	0	0	0	0	2.7	6.3	93	13	12502.7	104420	101510	100340	1169.5
1	2.58453	2	0	0	0	0	0	1	4.2	98	131	8024.59	27520	62805.7	62541.5	264.192
1	3.32923	1	0	0	0	0	0	4.5	8.5	99	34	3217.05		24338.8
2	3.09103	1	0	0	0	0	0	4.2	2.2	95	225	1445.78	68300	1725.7	1124.66	601.04
1	1.87543	2	0	0	0	0	0	1	8.6	84	353	664.903	1720	2502.47	2487.33	15.136
2	4.85147	1	0	1	0	0	0	4.4	3.2	90	169	397.922	47440	95.3929	-405.573	500.966
1	3.91513	1	1	0	0	0	0	3.8	10.6	96	314	143.563		552.346
1	3.52361	1	0	0	0	0	0	2	6.2	99	134	1097.26	5940	7122.08	7069.81	52.272
2	2.66393	1	0	0	0	0	0		4.3	100	149	5206.9	48050
2	2.00137	1	0	0	0	0	0	5.4	4.7	98	120	522.727	671080	865.242	-4771.83	5637.07
1	3.92334	2	0	0	0	0	0		8.1	98	65	996	8120
1	5.04038	1	0	0	0	0	0	3.8	7.4	99	35	32833	848180	378120	368620	9499.62
1	7.33196	1	0	0	0	0	0	2	5.6	96	40	5311.2	786160	80645.3	64922.1	15723.2
2	3.39493	1	0	1	0	0	0	7.3	3.6	100	144	9185.13	10040	78343.2	78238.8	104.416
1	2.16564	2	1	0	1	1	1	9.8	4	98	137	6381.04	226980	47231.8	45234.4	1997.42
1	3.82752	2	0	0	0	0	0	2.8	7.3	98	60	629.285	923400	3037.65	-8043.15	11080.8
1	3.00068	2	0	0	0	0	0		7	100	25	2683.47	1808920
1	4.81862	2	0	0	0	0	0	2	5	100	134	10457.6	53600	86647.6	86047.3	600.32
2	2.13826	2	0	0	0	0	0	2.2	4.6	94	123	617.397	272440	475.721	-1812.78	2288.5
2	7.41958	1	0	0	0	0	0	1	5	98	144	944.4	27720	11720	11276.5	443.52
1	4.81314	1	0	0	0	0	0	1.5	9.8	94	69	2897.19	34560	22046.7	21604.4	442.368
1	4.21355	1	0	0	0	0	0	6.7	10.1	99	42	1025.68	30560	5746.7	5428.88	317.824
1	5.11157	1	0	0	0	0	0		5.1	94	42	10848	28260
2	5.64271	2	0	0	0	0	0		3.7	98	164	1354.11	23860
1	1.75222	2	0	0	0	0	0	9.1	5.7	96	110	9568.15	616			4.928
1	2.13552	1	0	0	1	0	0	7.5	6.8	98	34	15815.9	7200			69.12
2	4.90349	2	0	0	0	0	0	7.1	3.9	100	262	3046.02	17380			187.704
2	2.06982	2	0	0	0	0	0	2.5	4.5	100	331	722.3	10100			88.88
2	2.38193	2	0	0	0	0	0		4.7	93	87	730.328	187300
1	1.91923	2	1	0	0	0	0		5.3	95	16	4829.18	104
1	3.66872	2	0	0	0	0	0	4	7.8	100	14	5348.62	170480			1909.38
1	4.78576	2	0	0	0	0	0	3.8	7.2	100	18	4201.56	43220			414.912
2	2.04244	1	0	0	0	0	0	2.8	5	94	118	590.58	11340			117.936
1	1.59617	2	0	0	0	0	0	2	6.1	94	63	2654.11	35280			282.24
2	4.9692	2	0	0	0	0	0		4.3	96	87	3276.24	2180
1	5.19644	1	0	0	0	0	0	3.2	9.2	93	236	321.134	400			4.8
1	2.8063	1	0	0	0	0	0		5.6	96	76	3046.02	209220
2	3.37303	2	0	0	0	0	0		4.1	99	46	2784.12	91900
1	3.27447	2	0	0	1	0	0		5.4	96	11	5831.19	9640
2	7.02806	1	0	0	0	0	0	3.7	2.3	99	234	312.672	21180			304.992
1	6.03422	2	0	0	0	0	0	8.2	6.2	100	20	3845.55	509820			10196.4
1	5.30048	1	0	0	1	0	0		7	98	30	6684.19	96820
2	3.03354	1	0	0	1	0	0	7.4	3.2	96	63	1999.77	860			8.256
1	6.81177	1	0	0	0	0	0	1.6	7.2	94		2244.32	42560			817.152
1	3.84942	2	1	0	0	0	0		6	94	42	350.122	6220
1	2.39562	2	0	0	0	0	0		5.3	98	8	6116.6	74580
2	4.71458	1	0	0	0	0	0	6.5	2.4	100	134	635.303	51170			654.976
2	6.705	2	0	0	0	0	0	7.7	1.4	99	276	4.8	36780			500.208
1	4.65982	1	0	0	0	0	0	0.8	6.9	98	43	5832.44	42140
1	2.31075	1	0	0	0	0	0	4.9	8.1	93	41	5674.71	2240			21.504
1	1.64819	1	0	0	0	0	0	3.6	6	95	19	3448.28	520			5.408
2	4.11773	2	0	0	0	0	0	6.3	3.3	100	139	275.841	44540			534.48
1	6.00137	1	0	0	0	0	0	4	6.1	98	121	5175.78	48280			772.48
2	2.01232	1	0	0	0	0	0		3.4	100	101	5928.98	29000
1	9.0486	2	0	0	0	0	0		9.8	98	29	5767.02	21360
2	1.70294	2	0	0	0	0	0	10.1	1.9	94	102	311.996	850			5.44
2	3.52635	2	0	0	0	0	0	9.6	2.8	100	310	198.599	41200			444.96
2	7.17317	1	0	0	0	0	0	6.3	3.5	96	108	7400.6	30560			513.408
2	5.29774	1	0	1	1	0	0	12.8	3.8	88	184	149.714	37			0.444
2	2.63929	1	0	0	0	0	0	11.2	2.3	99	430	164.988	11920			123.968
1	2.1848	2	1	0	1	0	0	9.2	4.6	100	42	4013.23	1440			13.824
2	3.93155	2	0	0	1	0	0	11.6	2.1	100	458	952.162	35740			285.92
2	1.65914	2	2	0	0	0	0	4.9	4.6	100	91	4060.81	70185
1	2.34634	1	0	0	0	0	0	2.5	6.3	96	123	633.691	8800			98.56
2	4.4846	2	0	0	0	0	0		4.2	93	55	576.4	14140
1	2.2642	1	0	0	0	0	0		8.2	99	23	1803.71	189680
2	1.61259	2	0	0	1	0	0	13.4	2.3	100	368	417.216	181320			1305.5
1	3.51814	1	0	0	0	0	0	4.7	5.8	95	103	19178.6	166760			1734.3
2	2.20945	2	0	0	0	0	0		4.6	93	138	1508.78	13920
2	3.00068	1	0	0	0	0	0	10.6	4.1	95	33	12350.3	111720			804.384
2	2.17933	2	0	0	0	0	0		5	98	104	3026.01	48160
1	4.70363	1	0	0	0	0	0		10	96	82	249.251	15480
2	2.95962	2	0	0	0	0	0	2.3	3.7	98	209	613.397	47780			382.24
2	1.8809	2	0	1	1	0	0	9.7	4	92	78	8424.64	1452			12.4291
2	2.24778	2	0	0	0	0	0	6	4.9	98	311	229.934	8400			47.04
1	3.52909	2	0	0	0	0	0	7.9	6.1	97	131	7280.63	1700			19.04
1	2.16016	1	0	0	0	0	0	4.8	4.5	100	62	8349.89	60			0.528
1	6.33539	1	0	0	0	0	0	4.4	7.6	98	41	4631.16	715598			11449.6
2	1.65092	2	0	0	0	0	0	12.7	4.4	97	28	5272.16	215874			1726.99
2	5.06502	1	0	0	0	0	0	10.7	4.5	99	64	7846.67	717720			9760.99
2	3.44695	1	0	0	0	0	0	4.2	3.9	98	104	6253.12	32240			283.712
2	2.09993	2	0	0	0	0	0	3.1	3	100	319	2126.44	137580			1210.7
1	1.93566	2	0	0	0	0	0	7.8	4.3	100	105	2630.11	1588			11.4336
1	3.59206	2	0	0	0	0	0	8.1	9.2	80	35	3007.07	1347097			19398.2
2	1.6783	1	0	0	0	0	0	8	2.3	97	16	2958.45	34485			281.398
1	6.42026	1	0	0	0	0	0	4.5	11.7	97	46	3305.41	213120			2898.43
2	1.96851	2	0	0	1	0	0	6.9	4	98	469	2987.61	196			1.568
2	4.02738	2	0	0	0	0	0	3.1	4	98	132	468.609	27400			284.96
2	3.50445	1	0	0	0	0	0	6	4.9	100	158	1412.68	620			5.5552
1	4.67899	1	0	0	0	0	0	2.9	5	95	39	4504.48	333600			3736.32
1	4.3833	1	0	0	0	0	0	8	8.1	99	65	8740.17	111020			1243.42
2	3.33744	1	0	0	0	0	0	8.1	2.9	99	679	308.901	660			6.1248
1	4	2	0	0	1	0	0	5.1	9.8	99	32	7065.95	435540			6968.64
2	2.91855	1	0	0	0	0	0	3	4.5	100	71	5740.88	45620			532.842
2	3.22245	2	0	0	0	0	0	10.2	3.8	99	113	418.273	968			10.6867
2	2.42026	2	0	0	0	0	0	7.6	4	98	197	509.17	10660			82.7216
1	3.4141	1	0	0	0	0	0	8.8	9.4	99	35	2615.72	176300			2256.64
2	4	1	0	0	0	0	0	5.7	1.7	96	349	4.8	28			0.3248
